# Supplementary material for: HIV-1 CD4-binding site germline antibody–Env structures inform vaccine design
Source: Nat Commun. 2022 Oct 17;13:6123. doi: 10.1038/s41467-022-33860-2 (PMC9576718; doi:10.1038/s41467-022-33860-2)
Supplement: Supplementary file 3 — Source Data [file 41467_2022_33860_MOESM3_ESM.xlsx]

## Sheet: Fig. 4a
			Env	BG505
			IgG	BG24		BG24 CDRL1-iGL		BG24 iGL-CDR3mat		BG24 iGL-CDR3iGL		BG24 LC-iGL
			IgG Concentration (ug/ml)	1	2	3	4	5	6	7	8	9	10
			100	1.2985	1.1515	0.1725	0.0955	0.0105	0.0145	0	0	0.1545	0.1155
			20	1.2225	1.0565	0.0995	0.0695	0	0	0	0	0.0945	0.0645
			4	1.1015	0.9555	0.0615	0.0375	0	0	0	0	0.0545	0.0315
			0.8	0.8005	0.7035	0.0275	0.0145	0	0	0	0	0.0225	0.0125
			0.16	0.4795	0.4015	0.0065	0.0015	0	0.0065	0	0	0.0055	0.0155
			0.032	0.1815	0.1465	0	0	0	0	0	0	0	0
			0.006	0.0455	0.0415	0	0	0	0	0	0.0025	0	0
			0.001	0.0065	0.0115	0	0	0	0	0	0	0	0
			Env	GT1
			IgG	BG24		BG24 CDRL1-iGL		BG24 iGL-CDR3mat		BG24 iGL-CDR3iGL		BG24 LC-iGL
			IgG Concentration (ug/ml)	1	2	3	4	5	6	7	8	9	10
			100	2.02612	1.72812	2.07012	1.87613	2.01912	1.72313	1.93712	1.69813	2.01213	1.77412
			20	1.91712	1.82912	1.93112	1.93112	1.99913	1.68912	1.76313	1.60312	1.87013	1.79812
			4	1.90213	1.80612	1.95312	1.83512	1.99513	1.72012	1.79012	1.50412	1.90912	1.64213
			0.8	1.93312	1.76913	1.90813	1.83013	1.81913	1.71812	1.62613	1.45812	1.79812	1.66413
			0.16	1.62712	1.30412	1.60213	1.39813	1.48913	1.26713	1.24612	1.05913	1.25212	1.11213
			0.032	0.754125	0.593125	0.684125	0.509125	0.725125	0.580125	0.558125	0.455125	0.472125	0.414125
			0.006	0.159125	0.154125	0.396125	0.129125	0.232125	0.179125	0.141125	0.111125	0.100125	0.093125
			0.001	0.046125	0.0888	0.093125	0.027125	0.048125	0.040125	0.033125	0.010125	0.019125	0.0987
			Env	GT1 N197
			IgG	BG24		BG24 CDRL1-iGL		BG24 iGL-CDR3mat		BG24 iGL-CDR3iGL		BG24 LC-iGL
			IgG Concentration (ug/ml)	1	2	3	4	5	6	7	8	9	10
			100	2.18	1.91	2.14	1.82	2.08	1.96	1.94	1.75	2.22	2.04
			20	2.01	1.81	2.06	1.77	2.03	1.79	1.86	1.65	2.15	1.9
			4	2.01	1.95	2.05	1.81	1.97	1.71	1.72	1.57	2.04	1.89
			0.8	1.91	1.74	1.85	1.76	1.88	1.66	1.48	1.34	1.93	1.72
			0.16	1.65	1.46	1.5	1.4	1.34	1.19	0.91	0.76	1.39	1.28
			0.032	0.91	0.7	0.83	0.6	0.63	0.52	0.33	0.27	0.58	0.57
			0.006	0.29	0.23	0.52	0.2	0.19	0.15	0.11	0.06	0.14	0.16
			0.001	0.07	0.06	0.13	0.05	0.05	0.03	0.03	0.02	0.04	0.04
			Env	GT1 D234
			IgG	BG24		BG24 CDRL1-iGL		BG24 iGL-CDR3mat		BG24 iGL-CDR3iGL		BG24 LC-iGL
			IgG Concentration (ug/ml)	1	2	3	4	5	6	7	8	9	10
			100	1.74425	1.69725	1.92925	1.83325	1.88025	1.74325	1.82525	1.68925	1.84025	1.70725
			20	1.78925	1.74925	1.88825	1.71725	1.82025	1.71725	1.75725	1.89525	1.77025	1.60625
			4	1.78025	1.80925	1.87825	1.88125	1.86925	1.79625	1.72525	1.64925	1.78625	1.70225
			0.8	1.73925	1.66425	1.83325	1.74425	1.69825	1.66125	1.63325	1.59225	1.59725	1.62325
			0.16	1.36325	1.32025	1.31025	1.31625	1.28925	1.19725	1.09225	1.07525	1.06525	1.05225
			0.032	0.64725	0.62725	0.55025	0.53225	0.53825	0.52625	0.44025	0.44625	0.33825	0.40125
			0.006	0.16425	0.16225	0.33425	0.14925	0.15125	0.14925	0.10325	0.10425	0.06925	0.08725
			0.001	0.03025	0.03325	0.08025	0.03025	0.01325	0.03025	0.00425	0.01825	0	0.01425
			Env	GT1 D386
			IgG	BG24		BG24 CDRL1-iGL		BG24 iGL-CDR3mat		BG24 iGL-CDR3iGL		BG24 LC-iGL
			IgG Concentration (ug/ml)	1	2	3	4	5	6	7	8	9	10
			100	1.901	1.728	1.83	1.685	1.85	1.744	1.805	1.705	1.948	1.872
			20	1.775	1.663	1.679	1.689	1.881	1.677	1.657	1.583	1.923	1.692
			4	1.785	1.806	1.753	1.738	1.764	1.783	1.651	1.602	1.892	1.909
			0.8	1.798	1.703	1.726	1.616	1.757	1.662	1.498	1.4	1.72	1.777
			0.16	1.411	1.328	1.352	1.213	1.234	1.155	0.986	0.979	1.209	1.298
			0.032	0.708	0.643	0.603	0.574	0.547	0.546	0.358	0.345	0.498	0.55
			0.006	0.203	0.208	0.402	0.164	0.152	0.149	0.09	0.132	0.116	0.13
			0.001	0.04	0.039	0.104	0.034	0.032	0.033	0.013	0.021	0.024	0.022
			Env	GT1 N462
			IgG	BG24		BG24 CDRL1-iGL		BG24 iGL-CDR3mat		BG24 iGL-CDR3iGL		BG24 LC-iGL
			IgG Concentration (ug/ml)	1	2	3	4	5	6	7	8	9	10
			100	1.88925	1.83125	1.83325	1.81325	1.90325	1.91125	1.78925	1.80925	1.93525	1.89925
			20	1.86825	1.88625	1.84625	1.83625	1.89525	1.86025	1.69625	1.72725	1.91325	1.86025
			4	1.88725	1.78625	1.84325	1.83025	1.88425	1.79925	1.71225	1.59425	1.90325	1.96225
			0.8	1.88925	1.69725	1.79225	1.78525	1.69725	1.57625	1.42125	1.39925	1.84725	1.62425
			0.16	1.52525	1.33125	1.37725	1.22125	1.24525	1.24325	0.97225	0.91925	1.30325	1.24025
			0.032	0.74525	0.67525	0.66425	0.57325	0.55825	0.54725	0.36725	0.34825	0.51025	0.55925
			0.006	0.22525	0.22025	0.42525	0.17025	0.16425	0.13325	0.09725	0.08025	0.13125	0.13125
			0.001	0.05825	0.05925	0.18325	0.03625	0.03925	0.03325	0.02425	0.01725	0.03225	0.03725
			Env	GT1 N276
			IgG	BG24		BG24 CDRL1-iGL		BG24 iGL-CDR3mat		BG24 iGL-CDR3iGL		BG24 LC-iGL
			IgG Concentration (ug/ml)	1	2	3	4	5	6	7	8	9	10
			100	1.88225	1.74525	1.83925	1.73625	0.06425	0.00325	0.03725	0.00225	1.67725	1.61425
			20	1.76625	1.77125	1.83425	1.74425	0.04625	0.00025	0.00825	0	1.68625	1.61925
			4	1.78425	1.71525	1.71625	1.81125	0.00925	0	0.00125	0	1.63325	1.45425
			0.8	1.85325	1.75125	1.60625	1.48625	0.00625	0	0.00225	0	1.44725	1.35925
			0.16	1.41625	1.30425	1.23725	1.12625	0.00525	0	0	0	0.99425	0.98025
			0.032	0.78925	0.69425	0.60325	0.52125	0	0	0.00725	0	0.41125	0.39225
			0.006	0.25025	0.20225	0.38725	0.14925	0	0	0.00125	0	0.10025	0.12125
			0.001	0.06125	0.05325	0.09725	0.03125	0.09825	-0.00475	0.00325	-0.00475	0.02625	0.04325

## Sheet: Fig. 5b
			Env	6405
			IgG	BG24		BG24 CDRL1-iGL		BG24 iGL-CDR3mat		BG24 iGL-CDR3iGL		BG24 LC-iGL
			IgG Concentration (ug/ml)	1	2	3	4	5	6	7	8	9	10
			100	1.58286	1.40686	1.21586	1.09286	0	0.00885714	0	0	0.766857	0.617857
			20	1.44886	1.29786	0.885857	0.965857	0	0	0.0158571	0	0.357857	0.314857
			4	1.14586	1.07986	0.462857	0.390857	0	0	0.0498571	0	0.0988571	0.0798571
			0.8	0.888857	0.788857	0.160857	0.129857	0	0	0.0438571	0	0.0208571	0.0158571
			0.16	0.406857	0.340857	0.0398571	0.0298571	0	0	0	0	0	0
			0.032	0.105857	0.0988571	0.00685714	0.000857143	0	0	0	0	0.00485714	0
			0.006	0.0258571	0.0368571	0	0	0	0.0108571	0	0	0	0
			0.001	0.00385714	0	0	0	0	0	0	0	0	0

## Sheet: Fig. 5g
				AUC
			IgG	1	2
			BG24	163.1	167.7
			BG24 LC-iGL	61.85	50.72
			BG24 iGL	0.288	0.773
			pCIN63-71I1a	143.2	168.1
			pCIN63 LC-UCA	1	0.923
			pCIN63 UCA	0.409	0.5166
			VRC01	146.9	148.3
			VRC01 LC-iGL	28.96	27.09
			VRC01 iGL	1.394	1.096
			N6	163.8	158.9
			N6 LC-iGL	14.89	15.18
			N6 iGL	0.208	0.523
			IOMA	2.559	1.582
			IOMA LC-iGL	8.627	1.717
			IOMA iGL	0.253	0.085
			CH103	2.291	1.404
			CH106	2.547	1.039
			CH103 UCA	0.091	0.0458

## Sheet: Fig. 5h
				AUC
			IgG	1	2
			BG24	168.1	181
			BG24 LC-iGL	162.1	170.1
			BG24 iGL	3.52	0.728
			pCIN63-71I1a	127.4	136.8
			pCIN63 LC-UCA	30.27	32.77
			pCIN63 UCA	0.792	1.12
			VRC01	151.5	159.8
			VRC01 LC-iGL	121.4	132.5
			VRC01 iGL	4.196	5.123
			N6	147	158.1
			N6 LC-iGL	141.5	149.2
			N6 iGL	11.36	5.426
			IOMA	61.34	53.11
			IOMA LC-iGL	10.69	12.07
			IOMA iGL	0.162	0.568
			CH103	24.59	24.39
			CH106	14.57	14.52
			CH103 UCA	0.184	0.00692

## Sheet: Supp. Fig. 6a
			Env	6405
			IgG	BG24		BG24 LC-iGL		BG24 iGL		pCIN63-71I1a		PCIN63 LC-UCA		PCIN63 UCA
			IgG Concentration (ug/ml)	1	2	3	4	5	6	7	8	9	10	11	12
			100	1.74412	1.83312	0.964125	0.793125	0.004125	0.007125	1.53313	1.71113	0.018125	0.013125	0.007125	0.010125
			20	1.61413	1.66112	0.450125	0.366125	0.002125	0.010125	1.35013	1.33912	0.005125	0.007125	0.002125	0.002125
			4	1.46113	1.33213	0.165125	0.139125	0.002125	0.000125	1.12213	0.960125	0.003125	0.005125	0.002125	0
			0.8	0.869125	0.864125	0.047125	0.041125	0.000125	0.000125	0.660125	0.627125	0.000125	0.002125	0.000125	0.004125
			0.16	0.386125	0.408125	0.018125	0.015125	0.001125	0.001125	0.265125	0.233125	0.004125	0.003125	0.002125	0.004125
			0.032	0.109125	0.118125	0.006125	0.007125	0.000125	0.002125	0.070125	0.059125	0.011125	0.019125	0.002125	0.000125
			0.006	0.031125	0.031125	0.005125	0.003125	0.002125	0.002125	0.017125	0.013125	0.001125	0.001125	0.003125	0.006125
			0.001	0.008125	0.019125	0.005125	0.010125	0.004125	0.002125	0.008125	0.007125	0.002125	0.006125	0.008125	0.009125
			Env	6405
			IgG	VRC01		VRC01 LC-iGL		VRC01 iGL		N6		N6 LC-iGL		N6 iGL
			IgG Concentration (ug/ml)	1	2	3	4	5	6	7	8	9	10	11	12
			100	1.66413	1.67512	0.515125	0.482125	0.029125	0.016125	1.75313	1.62112	0.245125	0.240125	0.002125	0.007125
			20	1.42512	1.46313	0.164125	0.152125	0.004125	0.008125	1.60013	1.61013	0.095125	0.105125	0.002125	0.003125
			4	1.12613	1.03513	0.046125	0.049125	0.003125	0.006125	1.49713	1.47913	0.048125	0.048125	0.002125	0.008125
			0.8	0.532125	0.569125	0.014125	0.015125	0.000125	0.001125	1.14613	1.18213	0.025125	0.029125	0.000125	0.002125
			0.16	0.185125	0.192125	0.026125	0.006125	0	0	0.819125	0.694125	0.016125	0.021125	0.000125	0.014125
			0.032	0.049125	0.063125	0.001125	0.000125	0.003125	0.001125	0.298125	0.283125	0.016125	0.012125	0.003125	0.001125
			0.006	0.011125	0.013125	0	0	0.001125	0.000125	0.083125	0.067125	0.017125	0.007125	0.001125	0.014125
			0.001	0.006125	0.019125	0.001125	0.001125	0.002125	0.002125	0.021125	0.019125	0.003125	0.007125	0.005125	0.007125
			Env	6405
			IgG	IOMA		IOMA LC-iGL		IOMA iGL		CH103		CH106		CH103 UCA
			IgG Concentration (ug/ml)	1	2	3	4	5	6	7	8	9	10	11	12
			100	1.74412	1.83312	0.964125	0.793125	0.004125	0.007125	1.74412	1.83312	0.964125	0.793125	0.004125	0.007125
			20	1.61413	1.66112	0.450125	0.366125	0.002125	0.010125	1.61413	1.66112	0.450125	0.366125	0.002125	0.010125
			4	1.46113	1.33213	0.165125	0.139125	0.002125	0.000125	1.46113	1.33213	0.165125	0.139125	0.002125	0.000125
			0.8	0.869125	0.864125	0.047125	0.041125	0.000125	0.000125	0.869125	0.864125	0.047125	0.041125	0.000125	0.000125
			0.16	0.386125	0.408125	0.018125	0.015125	0.001125	0.001125	0.386125	0.408125	0.018125	0.015125	0.001125	0.001125
			0.032	0.109125	0.118125	0.006125	0.007125	0.000125	0.002125	0.109125	0.118125	0.006125	0.007125	0.000125	0.002125
			0.006	0.031125	0.031125	0.005125	0.003125	0.002125	0.002125	0.031125	0.031125	0.005125	0.003125	0.002125	0.002125
			0.001	0.008125	0.019125	0.005125	0.010125	0.004125	0.002125	0.008125	0.019125	0.005125	0.010125	0.004125	0.002125

## Sheet: Supp. Fig. 6b
			Env	6405 delN276 gp120
			IgG	BG24		BG24 LC-iGL		BG24 iGL		pCIN63-71I1a		PCIN63 LC-UCA		PCIN63 UCA
			IgG Concentration (ug/ml)	1	2	3	4	5	6	7	8	9	10	11	12
			100	1.718	1.909	1.654	1.798	0.016	0.017	1.361	1.473	0.324	0.376	0.009	0.028
			20	1.701	1.78	1.659	1.675	0.06	0.001	1.294	1.385	0.303	0.309	0.009	0
			4	1.518	1.663	1.447	1.583	0	0	0.985	1.027	0.244	0.258	0	0
			0.8	1.432	1.447	1.143	1.219	0.004	0	0.667	0.713	0.199	0.197	0	0
			0.16	0.893	0.977	0.611	0.689	0	0	0.355	0.336	0.112	0.108	0	0
			0.032	0.328	0.461	0.224	0.294	0	0	0.114	0.12	0.044	0.033	0	0
			0.006	0.086	0.12	0.057	0.075	0	0	0.03	0.019	0.004	0.005	0	0
			0.001	0.019	0.023	0.012	0.019	0	0	0.003	0.002	0.013	0	0	0
			Env	6405 delN276 gp120
			IgG	VRC01		VRC01 LC-iGL		VRC01 iGL		N6		N6 LC-iGL		N6 iGL
			IgG Concentration (ug/ml)	1	2	3	4	5	6	7	8	9	10	11	12
			100	1.53	1.725	1.26	1.446	0.034	0.094	1.489	1.581	1.391	1.602	0.129	0.048
			20	1.563	1.572	1.229	1.328	0.055	0.027	1.456	1.623	1.473	1.467	0.12	0.069
			4	1.344	1.339	1.108	0.994	0.02	0.007	1.537	1.46	1.364	1.3	0.046	0.02
			0.8	1.088	1.144	0.64	0.642	0.002	0	1.267	1.325	0.971	1.037	0	0.001
			0.16	0.578	0.683	0.256	0.24	0	0	0.917	0.855	0.582	0.546	0.01	0
			0.032	0.204	0.275	0.059	0.065	0	0	0.397	0.363	0.213	0.26	0.009	0
			0.006	0.049	0.065	0.005	0.008	0	0	0.089	0.084	0.055	0.143	0.004	0.002
			0.001	0.012	0.015	0.002	0	0	0	0.02	0.021	0.011	0.018	0.008	0
			Env	6405 delN276 gp120
			IgG	IOMA		IOMA LC-iGL		IOMA iGL		CH103		CH106		CH103 UCA
			IgG Concentration (ug/ml)	1	2	3	4	5	6	7	8	9	10	11	12
			100	0.776	0.755	0.195	0.224	0.004	0.013	0.39	0.417	0.214	0.227	0.001	0.001
			20	0.555	0.513	0.056	0.061	0	0.001	0.17	0.146	0.111	0.102	0.003	0
			4	0.336	0.303	0.019	0.018	0	0	0.081	0.069	0.068	0.054	0	0
			0.8	0.2	0.177	0.008	0.006	0.001	0	0.028	0.023	0.017	0.014	0	0
			0.16	0.112	0.094	0.002	0	0	0	0.008	0	0.001	0.001	0	0.006
			0.032	0.054	0.045	0.012	0	0	0	0	0.003	0	0.003	0.004	0.06
			0.006	0.013	0.012	0.011	0	0.001	0	0.003	0	0	0	0	0
			0.001	0.007	0.001	0.003	0.003	0	0	0	0	0	0	0.004	0.002
